# Supplementary material for: Spatial Dynamics of Harbour Porpoise Phocoena phocoena Relative to Local Hydrodynamics and Environmental Conditions
Source: Ecol Evol. 2025 May 7;15(5):e71334. doi: 10.1002/ece3.71334 (PMC12058462; doi:10.1002/ece3.71334)
Supplement: Supplementary file 1 — Data S1. [file ECE3-15-e71334-s001.csv]

ID	Lon	Lat	Quality	Quality No.	Date	Time_BST
1	-6.729918313	55.18396365	approximate	3	11 August 2020	9:59:42
2	-6.722240391	55.1944208	approximate	3	11 August 2020	10:01:05
2	-6.72265432	55.19673261	approximate	3	11 August 2020	10:06:17
2	-6.721467039	55.19445154	approximate	3	11 August 2020	10:07:52
2	-6.721244577	55.19493135	exact	1	11 August 2020	10:08:18
2	-6.718072312	55.19403779	normal	2	11 August 2020	10:10:38
2	-6.717936987	55.19388218	exact	1	11 August 2020	10:11:04
2	-6.7202981	55.19381055	normal	2	11 August 2020	10:15:20
2	-6.722179258	55.19460843	approximate	3	11 August 2020	10:17:41
2	-6.724040829	55.19673283	approximate	3	11 August 2020	10:20:08
2	-6.722475616	55.19506501	normal	2	11 August 2020	10:22:51
2	-6.722153225	55.19509945	normal	2	11 August 2020	10:23:04
2	-6.723816864	55.19990529	exact	1	11 August 2020	10:25:40
2	-6.720736482	55.19463017	approximate	3	11 August 2020	10:30:22
4	-6.723794357	55.20092193	exact	1	11 August 2020	10:49:20
4	-6.726394102	55.20088771	exact	1	11 August 2020	10:51:48
4	-6.727458552	55.20066521	normal	2	11 August 2020	10:54:14
4	-6.733886651	55.20461319	exact	1	11 August 2020	11:01:21
4	-6.733008457	55.20485192	exact	1	11 August 2020	11:03:24
4	-6.72881463	55.20636897	normal	2	11 August 2020	11:09:15
4	-6.726266327	55.20638655	normal	2	11 August 2020	11:12:31
4	-6.723839466	55.20589509	exact	1	11 August 2020	11:14:34
4	-6.722524149	55.20549875	exact	1	11 August 2020	11:16:14
4	-6.721704042	55.20499904	exact	1	11 August 2020	11:16:58
4	-6.719641993	55.20735875	normal	2	11 August 2020	11:18:30
7	-6.726964169	55.19527315	approximate	3	11 August 2020	12:55:17
8	-6.715393356	55.19160219	approximate	3	06 August 2020	8:07:00
8	-6.715229539	55.19154384	approximate	3	06 August 2020	8:10:29
8	-6.715087406	55.19134346	approximate	3	06 August 2020	8:11:32
8	-6.716737442	55.191266	approximate	3	06 August 2020	8:12:56
8	-6.716696241	55.19148797	approximate	3	06 August 2020	8:14:24
10	-6.712334441	55.19217622	approximate	3	06 August 2020	8:28:01
10	-6.71060345	55.19241862	approximate	3	06 August 2020	8:29:05
10	-6.713338322	55.19108417	approximate	3	06 August 2020	8:30:00
10	-6.711820419	55.19207195	approximate	3	06 August 2020	8:33:41
10	-6.711746544	55.1934347	approximate	3	06 August 2020	8:36:33
10	-6.714885828	55.19181106	approximate	3	06 August 2020	8:38:37
10	-6.713968875	55.19186227	approximate	3	06 August 2020	8:40:21
10	-6.717053036	55.1902582	approximate	3	06 August 2020	8:46:16
10	-6.721299462	55.19145027	approximate	3	11 August 2020	13:12:09
11	-6.71631842	55.19128361	normal	2	06 August 2020	8:53:33
12	-6.709201455	55.19495931	normal	2	06 August 2020	10:07:50
12	-6.722953242	55.19115217	normal	2	11 August 2020	13:27:25
12	-6.722407364	55.19158318	approximate	3	11 August 2020	13:33:03
12	-6.723471034	55.19149869	approximate	3	11 August 2020	13:36:00
12	-6.723688312	55.1920659	very approximate	4	11 August 2020	13:38:30
12	-6.726487669	55.19298951	approximate	3	11 August 2020	13:42:03
14	-6.724581113	55.19217448	normal	2	06 August 2020	10:55:35
15	-6.707227042	55.1960084	normal	2	06 August 2020	11:02:48
17	-6.716138312	55.19002723	normal	2	06 August 2020	12:02:26
18	-6.716409887	55.18986565	normal	2	06 August 2020	12:45:24
18	-6.715254338	55.190167	normal	2	06 August 2020	12:46:52
18	-6.716947504	55.18987501	normal	2	06 August 2020	12:43:00
18	-6.717017583	55.18972199	normal	2	06 August 2020	12:44:13
18	-6.715672487	55.19006694	normal	2	06 August 2020	12:45:43
18	-6.715442343	55.19041819	normal	2	06 August 2020	12:47:17
18	-6.714555061	55.19054093	normal	2	06 August 2020	12:48:28
18	-6.714422679	55.19085896	normal	2	06 August 2020	12:50:17
18	-6.715016144	55.19064976	normal	2	06 August 2020	12:50:38
18	-6.716004168	55.19016633	normal	2	06 August 2020	12:51:05
18	-6.715975584	55.19013121	normal	2	06 August 2020	12:51:58
18	-6.71629302	55.19026145	normal	2	06 August 2020	12:52:48
18	-6.714988866	55.19077098	normal	2	06 August 2020	12:53:18
18	-6.716294661	55.19031437	normal	2	06 August 2020	12:53:46
18	-6.720159396	55.19212003	normal	2	06 August 2020	12:54:28
18	-6.716533411	55.19033227	normal	2	06 August 2020	12:54:59
18	-6.71582339	55.19016153	normal	2	11 August 2020	15:10:10
18	-6.715431322	55.19025189	exact	1	11 August 2020	15:11:56
19	-6.72186395	55.19145309	approximate	3	11 August 2020	15:24:00
20	-6.713302606	55.19214959	approximate	3	06 August 2020	14:40:43
20	-6.712733106	55.19254318	approximate	3	06 August 2020	14:43:03
20	-6.715281928	55.1903465	normal	2	06 August 2020	14:44:58
20	-6.715169536	55.19050469	normal	2	06 August 2020	14:45:23
20	-6.714898526	55.19049458	normal	2	06 August 2020	14:46:05
21	-6.711873272	55.1944155	approximate	3	06 August 2020	15:01:59
23	-6.718736102	55.19088979	normal	2	07 August 2020	9:15:24
23	-6.71792447	55.19066649	normal	2	07 August 2020	9:18:35
23	-6.717323644	55.19040738	normal	2	07 August 2020	9:21:36
23	-6.7160197	55.19137286	normal	2	07 August 2020	9:27:25
23	-6.716892658	55.19101582	normal	2	07 August 2020	9:28:54
23	-6.721687884	55.19144898	normal	2	07 August 2020	9:09:16
23	-6.720726352	55.19138308	normal	2	07 August 2020	9:10:22
23	-6.719746257	55.19108776	normal	2	07 August 2020	9:11:43
23	-6.719486521	55.1909364	normal	2	07 August 2020	9:12:51
23	-6.719212747	55.19118641	normal	2	07 August 2020	9:13:49
23	-6.71963287	55.19078875	normal	2	07 August 2020	9:14:10
23	-6.71904294	55.19093844	normal	2	07 August 2020	9:14:25
23	-6.71886407	55.19089691	normal	2	07 August 2020	9:14:40
23	-6.718803817	55.19094836	normal	2	07 August 2020	9:15:37
23	-6.718756827	55.19100901	normal	2	07 August 2020	9:15:48
23	-6.717994392	55.19095963	normal	2	07 August 2020	9:17:27
23	-6.717709334	55.19079457	normal	2	07 August 2020	9:17:54
23	-6.717780107	55.19059314	normal	2	07 August 2020	9:18:50
23	-6.717707734	55.19051706	normal	2	07 August 2020	9:19:36
23	-6.717777894	55.19037553	normal	2	07 August 2020	9:20:17
23	-6.717060615	55.19020499	normal	2	07 August 2020	9:20:46
23	-6.717099527	55.19023861	normal	2	07 August 2020	9:21:18
23	-6.714964557	55.1910534	normal	2	07 August 2020	9:24:54
23	-6.715074359	55.19142601	normal	2	07 August 2020	9:25:25
23	-6.715162702	55.19147904	normal	2	07 August 2020	9:25:48
23	-6.71655043	55.19102544	normal	2	07 August 2020	9:27:12
23	-6.717314943	55.19044342	normal	2	07 August 2020	9:30:48
23	-6.712060792	55.19903641	very approximate	4	11 August 2020	16:10:20
24	-6.71786734	55.19048723	normal	2	07 August 2020	9:36:44
24	-6.717412456	55.19040678	normal	2	07 August 2020	9:37:31
24	-6.717427317	55.19060147	normal	2	07 August 2020	9:38:10
24	-6.71923478	55.19124028	normal	2	07 August 2020	9:43:20
24	-6.720881207	55.19117209	normal	2	07 August 2020	9:44:12
24	-6.717973738	55.19054216	normal	2	07 August 2020	9:36:27
24	-6.717749084	55.19069196	normal	2	07 August 2020	9:37:52
24	-6.717142008	55.19084934	normal	2	07 August 2020	9:38:26
24	-6.71718087	55.19087084	normal	2	07 August 2020	9:39:44
24	-6.716378793	55.19106198	normal	2	07 August 2020	9:40:07
24	-6.716312818	55.19120257	normal	2	07 August 2020	9:40:43
24	-6.716663778	55.19137946	normal	2	07 August 2020	9:41:52
24	-6.716926592	55.19163278	normal	2	07 August 2020	9:42:05
24	-6.717677882	55.1915591	normal	2	07 August 2020	9:42:40
24	-6.718302982	55.19138127	normal	2	07 August 2020	9:43:04
24	-6.719876162	55.1910923	normal	2	07 August 2020	9:43:48
24	-6.721471326	55.19130363	normal	2	07 August 2020	9:44:35
24	-6.722233729	55.19232233	normal	2	07 August 2020	9:45:23
24	-6.721302521	55.19264572	normal	2	07 August 2020	9:45:59
24	-6.720757195	55.19222617	normal	2	07 August 2020	9:46:26
24	-6.719816148	55.19245194	normal	2	07 August 2020	9:48:25
24	-6.720070787	55.1921042	normal	2	07 August 2020	9:48:53
24	-6.720411361	55.19187282	normal	2	07 August 2020	9:49:18
24	-6.720637788	55.19191398	normal	2	07 August 2020	9:49:32
24	-6.722896091	55.1920732	normal	2	07 August 2020	9:50:59
24	-6.713611316	55.19174076	normal	2	12 August 2020	9:01:30
25	-6.722472083	55.19196927	normal	2	07 August 2020	10:02:31
25	-6.721618951	55.19166197	normal	2	07 August 2020	10:01:21
25	-6.72283492	55.19193131	normal	2	07 August 2020	10:02:17
25	-6.723351466	55.19204252	normal	2	07 August 2020	10:03:16
25	-6.715376563	55.19122349	very approximate	4	12 August 2020	9:09:18
25	-6.714787288	55.19163965	approximate	3	12 August 2020	9:10:53
26	-6.72357022	55.19248298	normal	2	07 August 2020	10:43:34
26	-6.723575912	55.19172215	normal	2	07 August 2020	10:46:15
26	-6.723446578	55.19207693	normal	2	07 August 2020	10:45:31
26	-6.723406126	55.19165723	normal	2	07 August 2020	10:45:59
26	-6.723435399	55.1908308	normal	2	07 August 2020	10:48:20
26	-6.723452976	55.190762	normal	2	07 August 2020	10:48:40
26	-6.723885508	55.19100543	normal	2	07 August 2020	10:49:03
27	-6.725149472	55.1954311	approximate	3	07 August 2020	11:00:24
27	-6.724993573	55.1938572	normal	2	07 August 2020	11:01:50
27	-6.725168497	55.19376489	normal	2	07 August 2020	11:02:06
27	-6.726877675	55.19483307	normal	2	07 August 2020	11:02:48
27	-6.72612609	55.19396635	normal	2	07 August 2020	11:03:15
27	-6.715487717	55.19029852	approximate	3	13 August 2020	9:16:36
27	-6.714307768	55.19069617	normal	2	13 August 2020	9:17:39
27	-6.714051337	55.19077066	normal	2	13 August 2020	9:17:59
31	-6.711881256	55.19402333	normal	2	07 August 2020	11:44:50
32	-6.712099827	55.1938352	approximate	3	07 August 2020	11:52:10
33	-6.720835837	55.19083645	normal	2	07 August 2020	18:54:30
33	-6.723528023	55.19154779	very approximate	4	07 August 2020	18:58:36
33	-6.724470729	55.19326817	very approximate	4	07 August 2020	19:00:40
33	-6.7297207	55.19675297	normal	2	07 August 2020	19:02:56
34	-6.709284215	55.19503153	approximate	3	08 August 2020	8:50:32
34	-6.709281206	55.19499348	approximate	3	08 August 2020	8:52:34
34	-6.709593876	55.19517572	normal	2	08 August 2020	8:54:35
34	-6.722113899	55.19142701	approximate	3	13 August 2020	13:02:00
35	-6.717138857	55.19092687	approximate	3	08 August 2020	9:04:30
35	-6.71914042	55.19099871	approximate	3	08 August 2020	9:05:53
35	-6.720190445	55.19118273	normal	2	08 August 2020	9:07:25
35	-6.721718576	55.19122111	normal	2	08 August 2020	9:09:15
35	-6.72475479	55.19027528	normal	2	08 August 2020	9:11:47
35	-6.724393718	55.18976622	normal	2	08 August 2020	9:12:07
35	-6.726448271	55.1880321	normal	2	08 August 2020	9:13:53
35	-6.726271356	55.18782622	normal	2	08 August 2020	9:14:15
37	-6.710448678	55.19516607	approximate	3	08 August 2020	9:44:35
38	-6.704003969	55.19872964	approximate	3	08 August 2020	9:53:54
38	-6.705703728	55.19949499	approximate	3	08 August 2020	9:54:34
38	-6.707761506	55.19712361	very approximate	4	08 August 2020	9:56:20
38	-6.716213795	55.19177947	approximate	3	13 August 2020	13:34:00
38	-6.715173704	55.19140185	approximate	3	13 August 2020	13:38:05
38	-6.716171638	55.19089436	normal	2	13 August 2020	13:39:24
38	-6.71647477	55.19068263	normal	2	13 August 2020	13:39:39
38	-6.716412981	55.19061844	exact	1	13 August 2020	13:40:16
38	-6.71664322	55.190491	exact	1	13 August 2020	13:40:49
38	-6.71720312	55.19018279	exact	1	13 August 2020	13:41:48
38	-6.715923294	55.19075088	normal	2	13 August 2020	13:43:38
38	-6.715898808	55.19101653	approximate	3	13 August 2020	13:44:31
38	-6.7133146	55.19165734	approximate	3	13 August 2020	13:46:20
38	-6.713907183	55.19148072	approximate	3	13 August 2020	13:46:45
38	-6.715661237	55.19069968	approximate	3	13 August 2020	13:50:21
38	-6.717610948	55.19036169	normal	2	13 August 2020	13:52:20
38	-6.717594565	55.19046302	normal	2	13 August 2020	13:52:33
38	-6.71721616	55.19043453	normal	2	13 August 2020	13:53:21
38	-6.716342561	55.19062819	normal	2	13 August 2020	13:54:13
38	-6.716466766	55.19148255	normal	2	13 August 2020	13:55:46
38	-6.716930853	55.19127706	normal	2	13 August 2020	13:56:00
38	-6.717390936	55.19101879	normal	2	13 August 2020	13:56:58
38	-6.716841267	55.19096172	approximate	3	13 August 2020	13:58:10
38	-6.716862038	55.1907665	normal	2	13 August 2020	13:59:59
38	-6.713197793	55.19118698	approximate	3	13 August 2020	14:01:11
38	-6.714903179	55.19044808	normal	2	13 August 2020	14:01:42
38	-6.716130726	55.19022464	normal	2	13 August 2020	14:03:22
38	-6.715899278	55.19043778	normal	2	13 August 2020	14:03:55
38	-6.716018919	55.19025102	normal	2	13 August 2020	14:04:28
38	-6.718214934	55.1902432	approximate	3	13 August 2020	14:11:08
38	-6.719242234	55.19041635	normal	2	13 August 2020	14:13:05
38	-6.71889507	55.19052917	approximate	3	13 August 2020	14:13:28
38	-6.718742394	55.19055572	normal	2	13 August 2020	14:13:52
38	-6.717638566	55.19085416	normal	2	13 August 2020	14:15:23
39	-6.704166629	55.19799002	very approximate	4	08 August 2020	9:59:57
39	-6.708873423	55.19523841	approximate	3	08 August 2020	10:01:35
39	-6.693253579	55.20296363	normal	2	08 August 2020	10:02:12
39	-6.708187243	55.19564058	approximate	3	08 August 2020	10:02:57
39	-6.705976664	55.19748586	approximate	3	08 August 2020	10:03:30
39	-6.69563854	55.20240337	approximate	3	08 August 2020	10:05:15
39	-6.702648368	55.19858597	approximate	3	08 August 2020	10:05:40
39	-6.702629357	55.19975797	approximate	3	08 August 2020	10:06:28
39	-6.706296298	55.1976582	approximate	3	08 August 2020	10:06:50
39	-6.717985986	55.19005669	normal	2	13 August 2020	14:23:25
39	-6.717494471	55.19102879	normal	2	13 August 2020	14:25:26
39	-6.71721357	55.19089023	normal	2	13 August 2020	14:25:54
39	-6.716723345	55.19086169	very approximate	4	13 August 2020	14:27:40
39	-6.714315673	55.19080389	approximate	3	13 August 2020	14:28:45
39	-6.715683935	55.1903909	normal	2	13 August 2020	14:29:25
39	-6.717630698	55.19014525	normal	2	13 August 2020	14:31:10
39	-6.718099479	55.18993315	normal	2	13 August 2020	14:32:00
39	-6.718209719	55.19016618	normal	2	13 August 2020	14:32:15
39	-6.718254839	55.19104356	normal	2	13 August 2020	14:34:20
39	-6.718827009	55.1911999	exact	1	13 August 2020	14:35:31
39	-6.718751818	55.19118279	normal	2	13 August 2020	14:35:48
39	-6.717699174	55.19147796	approximate	3	13 August 2020	14:37:20
39	-6.71761854	55.19156317	normal	2	13 August 2020	14:37:33
39	-6.71741672	55.19136791	normal	2	13 August 2020	14:37:48
39	-6.717087871	55.19080841	normal	2	13 August 2020	14:39:15
39	-6.716916404	55.19088541	exact	1	13 August 2020	14:41:13
39	-6.716683016	55.19117427	normal	2	13 August 2020	14:42:46
39	-6.716731342	55.19103492	normal	2	13 August 2020	14:43:59
39	-6.71686544	55.19102259	exact	1	13 August 2020	14:44:17
39	-6.716473227	55.19123328	approximate	3	13 August 2020	14:45:27
39	-6.71809618	55.19051055	approximate	3	13 August 2020	14:46:57
39	-6.717387051	55.19078901	normal	2	13 August 2020	14:47:43
40	-6.700175491	55.20107594	normal	2	08 August 2020	10:12:39
40	-6.699958091	55.20095655	normal	2	08 August 2020	10:12:55
40	-6.69995799	55.20095649	normal	2	08 August 2020	10:13:19
40	-6.708735514	55.19647691	normal	2	08 August 2020	10:14:01
40	-6.702762847	55.20043598	normal	2	08 August 2020	10:14:20
40	-6.700210947	55.20203101	approximate	3	08 August 2020	10:15:02
40	-6.705599014	55.19746769	approximate	3	08 August 2020	10:15:33
40	-6.710635529	55.19514561	normal	2	08 August 2020	10:15:57
40	-6.709641696	55.19608434	very approximate	4	08 August 2020	10:17:44
40	-6.703228418	55.20005909	approximate	3	08 August 2020	10:19:14
40	-6.718838417	55.19053251	normal	2	13 August 2020	14:55:42
40	-6.718759423	55.19128369	normal	2	13 August 2020	14:59:52
40	-6.719085379	55.19111191	normal	2	13 August 2020	15:00:23
40	-6.717852946	55.19171147	normal	2	13 August 2020	15:01:47
40	-6.717031664	55.19114992	normal	2	13 August 2020	15:03:45
40	-6.718579404	55.19070157	normal	2	13 August 2020	15:04:03
40	-6.717475293	55.19061905	normal	2	13 August 2020	15:04:42
40	-6.717510015	55.19063869	normal	2	13 August 2020	15:05:01
40	-6.717384319	55.1905267	normal	2	13 August 2020	15:05:33
40	-6.717252408	55.1904397	normal	2	13 August 2020	15:05:51
40	-6.717230875	55.19031019	normal	2	13 August 2020	15:06:01
40	-6.717056951	55.19107057	normal	2	13 August 2020	15:07:46
40	-6.717778717	55.19062523	exact	1	13 August 2020	15:12:31
40	-6.717465264	55.19151261	normal	2	13 August 2020	15:14:48
40	-6.718963213	55.19094417	normal	2	13 August 2020	15:16:54
40	-6.718207424	55.19105899	normal	2	13 August 2020	15:19:06
40	-6.718677191	55.19042877	normal	2	13 August 2020	15:20:59
40	-6.718343415	55.19047851	normal	2	13 August 2020	15:21:37
40	-6.717920911	55.19154823	normal	2	13 August 2020	15:23:04
40	-6.71815451	55.19095526	normal	2	13 August 2020	15:23:17
40	-6.717359322	55.19065927	approximate	3	13 August 2020	15:23:57
40	-6.719468595	55.19124338	normal	2	13 August 2020	15:26:10
40	-6.719836737	55.1911781	normal	2	13 August 2020	15:26:27
40	-6.720517627	55.1914518	normal	2	13 August 2020	15:27:01
40	-6.720790987	55.19149582	approximate	3	13 August 2020	15:27:12
40	-6.718364329	55.19058868	normal	2	13 August 2020	15:28:11
40	-6.716869888	55.18939434	normal	2	13 August 2020	15:31:03
40	-6.718639975	55.19049822	normal	2	13 August 2020	15:31:37
40	-6.718390236	55.19047602	normal	2	13 August 2020	15:31:50
40	-6.717370573	55.19070622	normal	2	13 August 2020	15:32:39
40	-6.716921346	55.19075835	approximate	3	13 August 2020	15:33:12
40	-6.716364467	55.1909808	normal	2	13 August 2020	15:34:11
41	-6.708490713	55.19970217	approximate	3	08 August 2020	10:28:57
41	-6.703391453	55.20074821	approximate	3	08 August 2020	10:29:38
41	-6.717282286	55.1909608	normal	2	13 August 2020	15:38:10
41	-6.718591844	55.19079288	normal	2	13 August 2020	15:39:32
41	-6.718816132	55.19041789	normal	2	13 August 2020	15:39:50
41	-6.71900835	55.19071459	normal	2	13 August 2020	15:41:05
41	-6.71871038	55.19104381	normal	2	13 August 2020	15:41:28
41	-6.71817281	55.19150851	normal	2	13 August 2020	15:42:06
41	-6.719707295	55.19085371	normal	2	13 August 2020	15:43:01
41	-6.719841155	55.19099719	approximate	3	13 August 2020	15:43:20
42	-6.723668176	55.19140504	approximate	3	08 August 2020	10:31:35
42	-6.717499751	55.19055382	approximate	3	13 August 2020	15:51:45
42	-6.717114344	55.19026281	normal	2	13 August 2020	15:52:39
43	-6.71601159	55.19165102	approximate	3	13 August 2020	16:06:52
43	-6.716238815	55.19164641	approximate	3	13 August 2020	16:07:31
43	-6.719340924	55.19273505	approximate	3	13 August 2020	16:08:26
43	-6.715521774	55.19116702	exact	1	13 August 2020	16:09:25
43	-6.715000097	55.19137448	approximate	3	13 August 2020	16:09:47
43	-6.715281342	55.19116938	approximate	3	13 August 2020	16:10:05
43	-6.714734151	55.19111292	normal	2	13 August 2020	16:11:19
44	-6.704452906	55.1958507	approximate	3	08 August 2020	10:51:03
44	-6.705751257	55.19492782	approximate	3	08 August 2020	10:52:00
44	-6.714584533	55.19168076	approximate	3	13 August 2020	16:27:24
47	-6.728246701	55.18669577	normal	2	14 August 2020	10:22:42
49	-6.7270966	55.185395	approximate	3	14 August 2020	10:42:10
49	-6.730640298	55.18382839	normal	2	14 August 2020	10:43:53
49	-6.729507687	55.18453208	normal	2	14 August 2020	10:44:16
49	-6.730894836	55.183873	normal	2	14 August 2020	10:44:35
58	-6.718654566	55.19203329	normal	2	09 August 2020	6:17:01
58	-6.718195515	55.19073724	normal	2	09 August 2020	6:20:04
58	-6.71759011	55.19174445	normal	2	09 August 2020	6:20:05
58	-6.719247124	55.19048989	normal	2	09 August 2020	6:21:28
58	-6.719107159	55.1903909	normal	2	09 August 2020	6:21:50
58	-6.717651895	55.19193903	normal	2	09 August 2020	6:24:40
58	-6.716160313	55.19196682	normal	2	09 August 2020	6:26:51
58	-6.710181598	55.19347341	normal	2	09 August 2020	6:29:03
58	-6.720384691	55.1952736	normal	2	09 August 2020	6:31:32
58	-6.720632884	55.19436477	normal	2	09 August 2020	6:32:01
58	-6.718267629	55.19596576	approximate	3	09 August 2020	6:33:24
58	-6.718693312	55.19795187	approximate	3	09 August 2020	6:34:01
58	-6.718201441	55.1957988	normal	2	09 August 2020	6:35:37
58	-6.716395808	55.19593731	normal	2	09 August 2020	6:37:49
58	-6.715859901	55.19586793	normal	2	09 August 2020	6:39:31
58	-6.715181602	55.19574985	normal	2	09 August 2020	6:40:01
58	-6.712231736	55.19534452	approximate	3	09 August 2020	6:47:47
58	-6.712117479	55.1949567	normal	2	09 August 2020	6:48:14
58	-6.709787571	55.19626585	normal	2	09 August 2020	6:49:14
58	-6.709483292	55.19604241	normal	2	09 August 2020	6:49:34
58	-6.707915688	55.19617154	normal	2	09 August 2020	6:49:47
58	-6.710040418	55.19520803	normal	2	09 August 2020	6:50:03
58	-6.73242199	55.19422613	approximate	3	09 August 2020	6:51:29
58	-6.713497344	55.1960836	approximate	3	09 August 2020	6:53:51
58	-6.707909618	55.19662154	normal	2	09 August 2020	6:56:48
58	-6.708344807	55.19569055	normal	2	09 August 2020	7:00:24
58	-6.706749675	55.19659032	normal	2	09 August 2020	7:02:24
59	-6.708986084	55.19537857	exact	1	09 August 2020	7:04:20
59	-6.709007775	55.19539111	normal	2	09 August 2020	7:06:25
59	-6.708165677	55.1958018	normal	2	09 August 2020	7:06:40
59	-6.707357356	55.19601864	approximate	3	09 August 2020	7:07:07
59	-6.707856216	55.19582369	normal	2	09 August 2020	7:08:04
59	-6.708232779	55.19577805	normal	2	09 August 2020	7:08:27
59	-6.706690689	55.19686658	normal	2	09 August 2020	7:08:45
59	-6.709910981	55.19517191	exact	1	09 August 2020	7:09:55
59	-6.708294539	55.19581375	normal	2	09 August 2020	7:11:06
59	-6.712019161	55.19369597	exact	1	09 August 2020	7:11:50
59	-6.707731341	55.1959343	approximate	3	09 August 2020	7:15:29
59	-6.729353531	55.19693543	approximate	3	09 August 2020	7:18:05
59	-6.732036441	55.19843276	normal	2	09 August 2020	7:18:25
59	-6.706038694	55.19677683	approximate	3	09 August 2020	7:19:50
60	-6.729367369	55.19766157	normal	2	09 August 2020	7:21:50
60	-6.731398291	55.19730007	approximate	3	09 August 2020	7:25:29
61	-6.703018901	55.19686477	normal	2	09 August 2020	7:37:26
62	-6.716197159	55.19622726	normal	2	09 August 2020	8:01:00
62	-6.738780468	55.19215094	normal	2	09 August 2020	7:43:56
62	-6.72568661	55.18983904	normal	2	09 August 2020	7:46:18
62	-6.723736247	55.19217101	normal	2	09 August 2020	7:49:28
62	-6.722130526	55.19247204	normal	2	09 August 2020	7:53:33
62	-6.717544344	55.19467796	approximate	3	09 August 2020	7:56:24
62	-6.717048592	55.19454353	approximate	3	09 August 2020	8:00:19
62	-6.712505715	55.19490171	exact	1	09 August 2020	8:04:40
62	-6.710331492	55.19648288	normal	2	09 August 2020	8:05:04
63	-6.708007587	55.20148855	very approximate	4	09 August 2020	8:10:35
63	-6.708397605	55.19705923	approximate	3	09 August 2020	8:08:18
64	-6.702991851	55.20156347	normal	2	09 August 2020	8:17:05
64	-6.702910691	55.20185272	normal	2	09 August 2020	8:17:38
64	-6.708925441	55.19721169	normal	2	09 August 2020	8:18:00
64	-6.71155491	55.1942465	approximate	3	09 August 2020	8:19:20
64	-6.712102968	55.19395927	approximate	3	09 August 2020	8:19:58
64	-6.724531936	55.19662397	very approximate	4	09 August 2020	8:22:03
64	-6.724169799	55.19787787	normal	2	09 August 2020	8:22:31
64	-6.712170509	55.19398393	very approximate	4	09 August 2020	8:24:26
64	-6.70923301	55.1954126	normal	2	09 August 2020	8:26:10
65	-6.6961375	55.2039109	normal	2	09 August 2020	8:28:30
67	-6.739524215	55.19004637	normal	2	10 August 2020	9:35:40
72	-6.726438203	55.18905092	approximate	3	16 August 2020	6:21:08
72	-6.730425541	55.18700324	approximate	3	16 August 2020	6:28:46
72	-6.727495092	55.18826475	approximate	3	16 August 2020	6:23:10
72	-6.729524458	55.1859676	exact	1	16 August 2020	6:25:39
74	-6.738746067	55.19443393	normal	2	10 August 2020	10:41:42
76	-6.736676811	55.18582421	normal	2	10 August 2020	11:01:10
76	-6.732655598	55.1861467	approximate	3	10 August 2020	11:04:20
76	-6.734254721	55.18618662	exact	1	10 August 2020	11:05:00
76	-6.740288783	55.18467114	normal	2	10 August 2020	11:08:15
81	-6.735735218	55.19652291	approximate	3	16 August 2020	18:57:56
82	-6.715586666	55.19039128	exact	1	16 August 2020	19:40:55
82	-6.722049734	55.19158143	exact	1	16 August 2020	19:41:31
82	-6.714537512	55.19081172	approximate	3	16 August 2020	19:43:19
82	-6.722418492	55.19165631	normal	2	16 August 2020	19:45:13
82	-6.716476171	55.19033369	exact	1	16 August 2020	19:47:38
82	-6.715648015	55.19063396	exact	1	16 August 2020	19:49:31
82	-6.716259919	55.19047653	exact	1	16 August 2020	19:51:58
82	-6.718801715	55.19041041	exact	1	16 August 2020	19:52:45
82	-6.718528356	55.19048355	normal	2	16 August 2020	19:53:49
82	-6.718729682	55.19007654	normal	2	16 August 2020	19:55:20
82	-6.717819581	55.19029984	approximate	3	16 August 2020	19:56:28
82	-6.716258487	55.19084293	approximate	3	16 August 2020	19:58:23
82	-6.715367239	55.19061026	approximate	3	16 August 2020	19:59:49
82	-6.714787847	55.19052018	approximate	3	16 August 2020	20:01:48
82	-6.713834639	55.1907025	approximate	3	16 August 2020	20:02:37
82	-6.713472124	55.19083151	approximate	3	16 August 2020	20:03:27
82	-6.713888139	55.19078055	normal	2	16 August 2020	20:06:22
82	-6.716417048	55.19153258	normal	2	16 August 2020	19:16:06
82	-6.716059223	55.19119683	normal	2	16 August 2020	19:18:37
82	-6.714647442	55.19128844	exact	1	16 August 2020	19:22:30
82	-6.713789194	55.19163652	normal	2	16 August 2020	19:22:51
82	-6.713888605	55.19154573	exact	1	16 August 2020	19:23:51
82	-6.715216937	55.19059336	normal	2	16 August 2020	19:26:38
82	-6.721527117	55.19110634	approximate	3	16 August 2020	19:27:48
82	-6.721975368	55.19139601	normal	2	16 August 2020	19:29:17
82	-6.715705121	55.19048759	approximate	3	16 August 2020	19:30:18
82	-6.722356649	55.19178971	approximate	3	16 August 2020	19:31:01
82	-6.714540589	55.19105392	normal	2	16 August 2020	19:31:54
82	-6.722696996	55.19209407	approximate	3	16 August 2020	19:32:37
82	-6.715518341	55.19051137	normal	2	16 August 2020	19:33:39
82	-6.723854436	55.19431602	normal	2	16 August 2020	19:34:14
82	-6.724140117	55.19474395	approximate	3	16 August 2020	19:34:42
82	-6.713293524	55.19128669	approximate	3	16 August 2020	19:35:31
82	-6.714839857	55.19063734	approximate	3	16 August 2020	19:36:43
82	-6.722468563	55.19170567	very approximate	4	16 August 2020	19:37:55
82	-6.71533632	55.19057225	exact	1	16 August 2020	19:38:59
83	-6.714379683	55.19062383	exact	1	16 August 2020	20:12:17
83	-6.71429979	55.19065387	exact	1	16 August 2020	20:13:55
83	-6.714363833	55.19072779	normal	2	16 August 2020	20:14:16
83	-6.714743499	55.19043989	exact	1	16 August 2020	20:18:02
83	-6.714856429	55.19058396	exact	1	16 August 2020	20:18:47
87	-6.723998211	55.19160067	normal	2	17 August 2020	9:12:00
87	-6.721521803	55.19335802	normal	2	17 August 2020	9:14:47
92	-6.716533449	55.19113364	very approximate	4	10 August 2020	14:56:40
92	-6.713876594	55.19167606	approximate	3	10 August 2020	15:01:23
92	-6.713563705	55.19180828	normal	2	10 August 2020	15:02:48
92	-6.712277639	55.19247884	normal	2	10 August 2020	15:04:38
94	-6.713550131	55.19169943	normal	2	10 August 2020	13:34:47
94	-6.71559522	55.19159696	normal	2	10 August 2020	15:16:14
94	-6.716090891	55.19110931	normal	2	10 August 2020	15:17:35
94	-6.715313977	55.19124178	normal	2	10 August 2020	15:21:19
94	-6.714136581	55.19158646	approximate	3	10 August 2020	15:22:15
94	-6.714509976	55.19154843	exact	1	10 August 2020	15:23:35
94	-6.714111439	55.19161896	exact	1	10 August 2020	15:24:31
94	-6.714459306	55.19133816	normal	2	10 August 2020	15:25:38
94	-6.714061975	55.19155851	normal	2	10 August 2020	15:27:00
94	-6.713636048	55.19184298	normal	2	10 August 2020	15:28:20
94	-6.713464635	55.19181131	normal	2	10 August 2020	15:28:38
94	-6.713822262	55.19141482	normal	2	10 August 2020	15:29:53
94	-6.71326908	55.19193969	normal	2	10 August 2020	15:30:40
94	-6.713113076	55.19179923	normal	2	10 August 2020	15:31:15
94	-6.713234351	55.1918006	normal	2	10 August 2020	15:31:40
94	-6.71327158	55.19198315	normal	2	10 August 2020	15:33:23
94	-6.713187069	55.19193111	exact	1	10 August 2020	15:33:42
94	-6.713661284	55.19178808	normal	2	10 August 2020	15:35:06
94	-6.713718609	55.19171077	normal	2	10 August 2020	15:36:12
94	-6.713549661	55.19147628	normal	2	10 August 2020	15:37:47
94	-6.71475651	55.19107907	normal	2	10 August 2020	15:39:14
94	-6.715347323	55.1907225	normal	2	10 August 2020	15:40:19
94	-6.715619707	55.19077779	normal	2	10 August 2020	15:41:59
94	-6.715175692	55.19095515	normal	2	10 August 2020	15:42:17
94	-6.715155817	55.19103446	normal	2	10 August 2020	15:43:33
94	-6.714368024	55.19141699	exact	1	10 August 2020	15:44:54
94	-6.713582611	55.19182073	exact	1	10 August 2020	15:46:59
94	-6.713663256	55.19188245	normal	2	10 August 2020	15:47:57
94	-6.7132794	55.19199527	exact	1	10 August 2020	15:49:52
94	-6.713349279	55.19200746	exact	1	10 August 2020	15:51:46
94	-6.713276296	55.19196788	normal	2	10 August 2020	15:53:38
94	-6.713503111	55.19213574	normal	2	10 August 2020	15:55:26
94	-6.712927665	55.19214743	normal	2	10 August 2020	15:55:50
94	-6.71340594	55.19206562	normal	2	10 August 2020	15:56:14
95	-6.715004808	55.19070904	normal	2	10 August 2020	16:06:21
96	-6.720635345	55.19222134	approximate	3	10 August 2020	16:21:32
96	-6.720644051	55.1927656	approximate	3	10 August 2020	16:28:29
96	-6.721095735	55.19296605	normal	2	10 August 2020	16:22:41
96	-6.721100085	55.19258292	normal	2	10 August 2020	16:23:56
96	-6.721129858	55.19257648	normal	2	10 August 2020	16:25:03
96	-6.72097005	55.19272412	normal	2	10 August 2020	16:25:20
96	-6.720978189	55.19247509	normal	2	10 August 2020	16:26:18
96	-6.720840454	55.1923705	normal	2	10 August 2020	16:27:35
97	-6.720609281	55.19217916	approximate	3	10 August 2020	16:32:15
98	-6.726704736	55.18926973	exact	1	11 August 2020	9:27:59
98	-6.720908829	55.19534008	normal	2	11 August 2020	9:16:51
98	-6.722825402	55.1936069	exact	1	11 August 2020	9:20:04
98	-6.724092523	55.19454963	normal	2	11 August 2020	9:20:24
98	-6.72346258	55.19418056	normal	2	11 August 2020	9:22:00
98	-6.723910742	55.19465118	approximate	3	11 August 2020	9:22:26
98	-6.724834634	55.19178715	exact	1	11 August 2020	9:24:56
98	-6.724962355	55.19134094	exact	1	11 August 2020	9:25:28
98	-6.724948936	55.19123303	exact	1	11 August 2020	9:25:47
98	-6.726374714	55.18946335	exact	1	11 August 2020	9:27:34
99	-6.735185594	55.18524776	exact	1	11 August 2020	9:40:36
99	-6.725129979	55.19650151	exact	1	11 August 2020	9:42:24
99	-6.736286269	55.18477921	normal	2	11 August 2020	9:38:23
99	-6.736362128	55.184874	exact	1	11 August 2020	9:38:42
99	-6.735947312	55.18505439	exact	1	11 August 2020	9:39:10
99	-6.736306678	55.1852114	exact	1	11 August 2020	9:39:40
99	-6.732431787	55.18454467	exact	1	11 August 2020	9:42:57
99	-6.73041592	55.18517626	exact	1	11 August 2020	9:43:25
99	-6.730323474	55.18512575	approximate	3	11 August 2020	9:45:17
99	-6.728217285	55.18677027	normal	2	11 August 2020	9:46:00
99	-6.728065187	55.1866027	normal	2	11 August 2020	9:46:35
